# Supplementary material for: A Bacterial Form I’ Rubisco Has a Smaller Carbon Isotope Fractionation than Its Form I Counterpart
Source: Biomolecules. 2023 Mar 26;13(4):596. doi: 10.3390/biom13040596 (PMC10135865; doi:10.3390/biom13040596)
Supplement: Supplementary file 1 [file biomolecules-13-00596-s001.zip]

Archive with 1 entries (1 files):
- biomolecules-2254963-supplementary.pdf
